# Supplementary material for: Vitamin A Modulates AHR Signaling and Restricts Zika Virus Replication in Human Retinal Pigment Epithelial Cells: Insights from Molecular Modeling and Antiviral Assays
Source: Pathogens. 2026 May 12;15(5):518. doi: 10.3390/pathogens15050518 (PMC13209694; doi:10.3390/pathogens15050518)
Supplement: Supplementary file 1 [file pathogens-15-00518-s001.zip]

Archive with 1 entries (1 files):
- pathogens-4274574-supplementary.pdf
